# Supplementary material for: The prognostic value of immune-related genes AZGP1, SLCO5A1, and CTF1 in Uveal melanoma
Source: Front Oncol. 2022 Aug 16;12:918230. doi: 10.3389/fonc.2022.918230 (PMC9425775; doi:10.3389/fonc.2022.918230)
Supplement: Supplementary file 1 [file DataSheet_1.zip]

Archive with 3 entries (3 files):
- Table 1.docx
- Table 2.docx
- Table 3.docx
